# Supplementary material for: Clinical Variables Influence the Ability of miR-101, miR-150, and miR-21 to Predict Ventricular Remodeling after ST-Elevation Myocardial Infarction
Source: Biomedicines. 2023 Oct 10;11(10):2738. doi: 10.3390/biomedicines11102738 (PMC10604279; doi:10.3390/biomedicines11102738)
Supplement: Supplementary file 1 [file biomedicines-11-02738-s001.zip › Supplementary Table S1.xlsx]

## Sheet: Sheet1
Sample no.	miR-150	miR-101	miR-21	SEX (1: male)	Age (years)	DEBUT/ ONSET OF SYMPTOMS (hours)	HT (mmHg)	DM (0=no; 1=yes)	SMOKING (1: present)	OBESITY (BMI>=30)	CKD	sBP (mmHg)	dBP (mmHg)	HR (b/min)	CK (U/L)	CK-MB (U/L)	LDH (U/L)	ASAT (U/L)	ALAT (U/L)	STEMI inf (1=yes)	STEMI ant (1=yes)	STEMI lat (1=yes)	STEMI post (1=yes)	STEMI sept (1=yes)	STEMI VD (1=yes)	cTnI (ng/mL)	ERYTHROCYTES (mil./μL)	Hb (g/dL)	Hematocrit (%)	LEUCOCYTE (/μL)	NEUTROFILES (%)	LYMPHOCYTES (%)	TROMBOCYTES (/μL)	ESR (mm/hr)	GLYCEMIA (mg/dL)	CREATININE (mg/dL)	CHOLESTEROL (mg/dL)	HDL (mg/dL)	LDL (mg/dL)	TRIGLYCERIDES (mg/dL)	URIC ACID (mg/dL)	Na (mmoles/L)	K (mmoles/L)	INR	APTT (sec)	Deceased	Clopidogrel	Ticagrelor	Aspirin
1	0.76156	4.31887	1.1966	1	73	10	3	0	0	1	0	150	90	75	1648	296	979	249	41	1							4.58	14.4	43.3	7890	64.9	24.1	239000	9	103	1.09	201	51	106	222	5.9	143	4.1	1.56	21.5		0	1	1
2	-0.453279	0.57488	-1.49773	1	58	16	3	0	0	0	0	150	90	69	2829	203	1728	328	68		1					30	4.82	15.1	43.7	14740	80.7	8.6	277000	30	110	0.97	160	45	103	61	3.9	134	4				1	0	1
4	0.846019	3.34675	1.28142	0	63	2	3	0	0	1	0			75	1420	210	631	113	25		1					40000	4.98	15.1	46	14600	81	15.4	255000	20	140	1.06	114	39	51	122		139	3.9	1.56	34.2		1	0	1
7	0.054265	2.99612	-1.11174	1	39	2	2	0	1	0	0	151	92	93	452	32	402	36	13		1					21670	4.7	15	43.7	20360	77.9	18.8	423000	9	116	1.05	197	44	136	86	5.7	138	3.9	1.22	27.4		0	1	1
15	0.473165	3.36772	0.863648	1	41	10	0	0	1	0	0	150	110	70	7412	516	2076	551	83	1							4.88	15.2	44.2	15690	73	20.6	326000	20	101	1.13	244	56	128	302	5	144	4.1	1.18	23.9		1	0	1
16	2.41572	4.01161	1.84413	1	72	10	2	0	0	0	0	100	75	70	3111	300	2327	486	89		1					30	5.05	14.9	45	12570	72.8	18.8	223000	18	75	1.22	138	38	100		4.9	138	3.7		41.8		1	0	1
17	2.06084	4.75708	1.90429	1	71	5	3	0	0	1	0	140	75	94	2840	257	2130	381	79		1						4.73	13.2	39.7	13820	78.4	13.6	192000	45	124	1.13	103	27	48	140	6.1	137	3	1.29	35.3		0	1	1
22	2.6839	5.78081	1.48221	0	80			1			1				758	151	930	143	108	1							3.24	10.2	31	10960	80	12.5	204000	90	150	2.52					13	140	3.9	3.55	30	1
25	0.03842	4.9887	2.31604	1	56	10	2	1	1	0	0	95	60	100	514	100	540	109	33	1						18881	4.34	14.3	43.4	11750	78.1	16	207000	8	176	0.82	166	39	82	223	5.6	141	4		42.3		1	0	1
28	1.00323	3.84311	2.1852	1	39	8	2	0	1	0	0	135	95	70	317	24	293	34	41		1					473	5.13	16	45.7	10320	63.9	32.6	268000	6	95	0.99			0		5.2	138	4.2	1.16	26		1	0	1
30	2.27375	4.61533	1.29566	1	62	2	2	1	1	0	0	140	70	88	80		497	28	47	1						4864	3.62	11.8	36.3	10040	81.6	11.4	200000	116	163	1.08	137		137			138	3.8	1.19	25.6	1
34	-1.22108	3.32092	-1.07661	1	55	2	0	0	1	0	0	120	80	75	1571	149	485	165	49		1					40000	5.13	15.7	46.3	12270	87.5	9	208000	6	97	1.14	184	40	115	146	5.9	137	4	1.79	30.3		1	0	1
35	0.729637	2.32008	-1.62698	0	69	6	0	0	1	0	3			29	88	20	279	32	28	1						30.7	4.82	14.3	42.4	13700	86.7	5.6	302000	15	248	1.73	168	70	83	73	4.7	136	3.8	1.07	23.6		0	1	1
36	0.671623	1.94502	-2.93228	0	57	8	0	0	1	0	0	100	70	60	383	80	360	42	15	1						0.35	4.02	14	41	10670	87.6	10.6	211000	12	151	0.97	252	75	170	34	2.8	144	3.9	1.31	35.1		1	0	1
38	-0.686535	3.06227	-0.242179	1	40	6	0	0	0	0	0	130	70	80	86		264	19	16		1					53.8	5.17	15	45.1	8740	62.8	30.4	210000	10	97	1.13	182	42	73	335	3.4	143	3.9	1	21.9		1	0	1
39	0.723435	3.31155	1.18141	1	57		2	1	1	0	0	120	75	85	1517	144	1517	151	34		1					10	5.17	14.8	43.7	14150	87	9.5	248000	12	648	1.88	204	64	127	65	8.2	133	4.4	1	22		1	0	1
40	2.26082	3.03437	1.06482	1	64	4	2	0	0	0	3	130	85	115	685	79	856	95	12		1						5.35	15.9	48.8	13020	76	10.7	172000	25	92	1.56	138	54	67	86	5.9	141	3.8	1.43	26.4		1	0	1
42	1.70472	3.38484	0.215965	1	72		3	0	1	0	0	110	70	74	316	95	961	61	36		1						3.96	13.4	38.8	7820	53.9	33.1	129000	28	100	1.01	122	38	70	70	6	135	4.3	1.68	22.9		1	0	1
46	0.962944	3.96523	1.88759	1	73	6	3	0	1	0	0	38	85	75	4203	566	1589	390	60		1						4.12	14	40.5	10410	75.4	20.2	166000	25	107	1.01	108	38	53	86	6.3	139	4.3	1.29	50.8		1	0	1
48	0.219513	2.71314	-0.210663	1	65	6	3	0	0	0	0	110	70	73	1333	90	966	151	36		1					22394	4.65	14	42.1	8320	78	16.9	224000	10	107	1.19	116	31	68	83	5.1	138	4.3				0	1	1
51	0.042096	3.6176	2.06296	1	62	12	2	0	1	0	0	140	90	70	435	67	347	48	11			1				2645	4.68	14.5	42.6	11410	76.3	18.3	280000	10	135	1.27	217	46	171		8.6	138	4.2	1.65	35.8		1	0	1
52	1.69818	3.0779	0.721896	1	87	12	2	0	0	0	3	160	80	55	195	36	321	26	18	1							5.04	16.5	49.1	9030	89.6	7.6	175000	4	121	1.96			0		4.3	135	4.9	1.16	32		1	0	1
54	-1.1199	3.90761	-0.651522	1	61	4	2	0	1	0	0	130	70	80	413	49	359	53	41		1					665	4.88	16.2	47	10570	72.3	24.3	282000	6	138	1.05	170	54	78	192	7.8	135	3.7	1	32.6		0	1	1
55	1.92638	2.12782	-0.465422	1	77			0							254	111	867	45	12			1				360	5.73	17	51.5	17890	84.5	10.4	207000	70	141	1.55	171	38	103	150	8.4	136	5.5	1.93	38.9	1
56	0.267097	1.81591	-2.71997	1	55	8		0	1	0	0	110	80	75	1067	120	454	167	15		1					2825	5.19	16.1	47.3	11740	75.4	19	361000	2	92	1.14	177	48	112	86	5	136	4.9	1.34	38.9		1	0	1
57	0.683427	3.32628	-1.11376	0	83	12	2	0	0	0	0	140	85	96	2870	292	2221	448	97		1					30	3.68	12.2	34.3	11530	76.7	16.5	233000	15	133	1.06	132	63	58	55	5.2	140	4.2	1.38	78.1		1	0	1
58	0.811096	2.44831	0.470937	1	38	2		0	0	1	0	130	90	80	1930	125	555	165	40	1						40000	4.61	13.9	40.4	9810	81	13.3	142000	10	113	1.32	179	52	101	129	5.6	143	3.8	1.11	29.8		1	0	1
59	-0.895196	1.41735	-1.63061	1	39	6		0	1	0	0	110	80	60	463	72	370	56	51	1							5.36	16.1	48.3	13910	76.9	17.8	269000	3	95	1.15	122	35	72	76	5.3	137	4.7		21.1		1	0	1
60	-2.06252	0.571869	-2.76048	1	78	8	3	0	0	0		180	105	78	450	42	1061	111	53	1						3.01	5.7	16.3	49.3	12900	83	12.9	255000	15	206	1.46	145	43	102			136	4.7	1.52	40		0	1	1
61	-1.25522	2.86109	0.577034	0	64		3	1	0	0	0			80	288	38	716	76	103		1					13564.1	4.48	13.5	40.1	6610	66.6	22.1	202000	65	173	1.21	148	52	74	111		141	4.3		30		1	0	1
62	1.18463	1.96709	0.234073	1	87	2	2	0	0	0	1	70	45	40	56		359	17	13	1						65.3	4.69	14.2	43.3	10730	66.2	30	162000	3	160	1.99	150	39	94	87	7.6	144	5.1	1.96	26		1	0	1
64	0.449184	1.04752	-1.67258	0	69		2	0	0					65	359	44	864	58	12	1							3.25	10.1	30.7	4930	72.2	22.2	189000	55	118	1.13	174	57	102	74	7.2	143	3.6	1.24	23.7		1	0	1
65	0.924389	2.17142	-0.977194	1	58	3	3	1	0	1	0	160	90	77	1353	185	708	171	47	1						1	5.01	13.5	41.2	7990	69.6	23.6	145000	22	129	1.41	188	41	100	236	6.9	144	4	1.19	28.1		1	0	1
66	0.162094	2.86477	-1.19246	1	58	4	3	1	1	0	0	145	80	49	136	24	761	47	113	1						10567	4.6	14.1	41.4	7460	72.8	21	158000	55	319	0.89	118	18	56	219	5.4	133	3.2				1	0	1
68	1.99038	3.68951	-1.07019	1	54	10		0	1	1	0	120	80	73	180	25	711	51	52	1						10826	3.72	11	32.9	5280	64.4	25.8	331000		83	0.9	182	37	115	149	5	143	4	1.37	26.5		0	1	1
70	-1.09455	3.02157	1.10784	0	60	12	2	0	1	0	0	190	80	55	558	23	432	25	16		1					9.7	4.34	13.2	39.8	7230	63.2	29.6	215000	24	83	1.05	163	58	91	71	7.1	143	3.7	1.19	35.8		0	1	1
71	0.613137	2.47439	-1.03269	1	57	3		0	0	0	0	110	60	60	101	16	330	36	23	1						34.2	4.63	14.4	43.2	17240	84.1	10.2	286000	3	150	1.23	163	46	86	155	5.5	140	4.9		39.6		0	1	1
72	1.94828	2.54528	0.723405	1	77	3	1	0	0	1	0	116	75	55	90	28	308	35	33	1						31.3	4.72	15.5	47.8	8760	68.3	21.6	206000	8	113	1.75			0			140	4.5	1.11	21.2		1	0	1
73	3.71707	4.54326	0.808932	1	66		2	1			0				1086	88	1199	208	108		1					31.3	4.5	13.4	40.9	12700	79	9.3	135000	28	176	1.73	103	30	55	92		136	4.3	1.24		1
74	0.238582	1.50855	-1.54754	0	58	8	2	1	1	1	0	140	70	88	3118	372		333	60		1						4.95	15.3	45.1	15150	75.3	17.8	224000	30	196	0.86	171	33	106	159	4.2	134	4	1.4	36.7		1	0	1
76	0.900168	3.99865	0.406868	0	60	10		0	0	0	0	125	90	72	1196	125	650	144	21	1						3.39	5.01	15	44.5	7470	73.3	21.2	260000	10	128	1.01	199	65	116	91	4.6	142	3.5		42		0	1	1
77	1.44961	5.96777	0.946911	1	60	7		0	0	0	0	130	70	60	382	34	293	26	10		1					796	4.75	14.6	42.4	12100	86.1	9.5	314000	8	117	1.02	204	47	143	69	4.9	141	3.6		55.5		0	1	1
78	1.41948	2.03297	-0.928717	1	47	12		0	1	1	3	130	100	72	1661	91	1050	231	150	1							4.44	13.6	40.7	8550	61.6	27.3	162000	30	83	1.48	219	43	135	203	6.5	144	4.2	1.01	23.6		0	1	1
79	3.31512	2.92556	-0.953685	1	83	6	3	1	0	0	3	140	90	100	954	178	420	75	10		1					0.05	4.46	14.1	42.5	12010	91.6	5.5	330000	50	125	1.61	182	44	120	92	10.3	143	4.1	1.1	34.7		1	0	1
80	1.29259	3.10742	0.603464	1	68	3		0	1	0	0	120	70	94	736	68	419	59	17		1						4.54	15.2	44.3	8630	89	10.4	198000	15	141	1.01	311	64	75	859	7.4	148	4.1	0.99	23.8		1	0	1
81	-2.50707	6.54097	1.74082	1	46	6		0	1	0	0	130	80	87	588	36	346	39	17		1						4.3	14.4	40.9	11980	86.9	9.9	193000	5	159	0.94	131	46	68	84	3	137	3.5	1.56	202		1	0	1
82	2.17422	5.31819	1.67209	1	48	3	2	0	1	0	0	135	70	100	129		287	23	23	1						31.9	4.91	15	44.4	14360	84	12.2	318000	15	123	0.93	206	32	120	271	5.5	140	4.1	1	25		1	0	1
83	1.96716	3.75363	1.71247	1	48	6	0	0	1	0	0	130	80	68	113	20	254	22	15		1					1.5	4.36	13.9	40.4	10800	55.4	35	349000	10	113	0.68	154	43	98	63	6.5	138	3.7	1.09	47		1	0	1
84	2.83038	4.66094	2.0797	1	71		2	1	0	1	0	150	80	70	104		271	22	12		1					144.6	4.44	13.4	39	5370	65.2	23.2	182000	30	217	1.27	161	40	46	374	6.1	142	3.8		25.7		0	1	1
86	3.08168	5.45671	2.02853	1	70		3	1	1	1	3	130	75	98	386	35	432	63	28		1					10378	4.86	13.7	42.5	9700	74.8	19.4	221000	26	182	1.68	235	39	138	292	7.1	144	3.9	1.05	24.6		1	0	1
87	1.53942	2.5656	0.887977	1	34	11	1	0	1	1	0	145	85	90	2381	174	1474	217	23	1						38685	6.01	17.7	53.2	12030	66.1	23.6	270000	4	83	0.78	220	43	145	158	6.7	140	4.8				1	0	1
91	-0.519104	1.56552	-2.26022	1	60	12	0	0	1	0	0	90	60	60	1853	267	571	195	21	1							3.99	13	38.4	12500	68.7	23.8	249000	3	105	0.95	133	61	61	55		137	4.2	1.59	33.1		1	0	1
92	2.89132	3.78298	1.23907	0	77	3	2	0	0	0	0	120	65	75	706	63	672	69	20	1						0.582	3.76	12.7	38	8350	89.2	6	127000	20	146	1.81	129	42	78	46	5.2	135	3.8	1.54	53.7		1	0	1
93	2.01924	3.01383	1.39381	1	75	1.5	2	0	1	0	0			70	57	40	280	19	11	1						6.3	5.08	16.4	48.9	7380	62.4	31.8	191000	16	178	1.3	170	55	90	123		142	3.9	1.14	25.7		0	1	1
94	2.91284	4.40349	1.81884	0	65		3	1	0	0	0	180	90	90	537	61	499	39	15		1					0.22	4.27	13.1	38.7	13020	86.8	10.5	307000	20	143	1.12	125	63	44	88	5.3	145	3.3		25.7		1	0	1
95	0.153982	2.68537	0.993691	1	50	3	0	0	1	1	0	120	70	60	407	55	398	48	33	1						0.08	4.79	14.7	43.6	10660	66.1	28.4	253000	20	133	0.99	204	33	134	186		139	4.2	1.36	34.4		0	1	1
96	3.53062	1.28743	-1.07235	0	68	12	2	0	0	1	0	70	40	20	134	26	442	129	88	1						75.2	3.85	11.8	36.2	16120	80.3	17.2	233000	5	305	1.65	196	64	124	40	4.3	142	3.6	1.48	26.1		1	0	1
97	0.482701	2.1613	-0.688444	1	68	3	0	0	1	0	3	110	74	94	7284	748	1641	269	32		1						5.23	14.5	45.4	16380	89.9	5.9	199000	40	120	1.41	143	39	90	70	4.8	149	4.3				1	0	1
98	2.90807	3.42856	2.17488	1	37	2	2	0	1	0	0	150	95	80	267	29	361	40	31		1					7.2	4.77	15.1	44	14450	79.1	16.1	232000	5	142	0.87	259	53	167	197	5.7	140	3.9		33.3		0	1	1
102	1.85712	3.57836	0.012269	1	44		3	0	0	0	0			75	1488	135	576	131	50	1							4.19	13.1	36.3	15570	75.6	20	354000	13	103	0.8	181	38	114	147	2	147	3.9	1.28	36.9		1	0	1
103	0.573913	-0.051427	-2.33374	0	64	1.5	3	0	0	0	0	170	80	75	121	31	430	49	47		1					26.7	4.79	14	40.8	10120	74.3	22.4	211000	30	192	1.21	382	36	86	1302	9.2	149	3.9	1.12	23.2		1	0	1
104	5.13979	5.77238	3.83792	0	62	7	3	1	0	1	3	180	90	75	266	31	563	100	119	1						4.9	3.45	10.1	31.6	6690	72.2	19.4	205000	50	169	2.48	90	28	43	94	8.4	139	4.2	1.56	59.8		0	1	1
108	1.65674	3.97291	0.828379	0	80	7	0	0	0	0	0	70	35	53	238	56	257	36	10	1						496.1	3	8.6	26.4	5610	90.7	7	211000	33	167	1	116	40	69	36	2.6	137	4.1		26.2		0	1	1
110	1.5763	2.92378	0.614005	1	84	3	2	0	0	1	0	200	100	90	651	68	170	73	45	1						11643.7	6.3	17.5	54.6	9740	77.8	15.8	187000	5	100	1.34	214	52	128	170	9.5	148	4.2		24.1		1	0	1
111	0.538999	2.78446	0.268529	0	61		2	0	1	0	0	150	90	70	235	28	320	34	19	1						928.8	5.08	14.8	45.2	11260	72.6	22.4	266000	10	114	0.71	224	51	142	154	3.6	143	4.4	1.12	30.4		0	1	1
116	0.514924	3.15835	0.076683	1	70	12	2	0	0	0	0	120	75	80	2810	213	1181	321	48	1						40000	4.32	13.6	42.2	16270	86.8	8	206000	8	118	1.22	204	38	126	198		139	4.3	1.22	27.3		1	0	1
117	0.395851	2.23935	-0.652696	1	61	4	0	0	0	1	0	130	80	88	263	35	349	37	35		1					511.9	4.75	14.4	45	15720	82.8	11	258000	2	127	1.08	231	75	133	116	7.2	140	4.6		22.7		0	1	1
118	1.68484	3.03501	0.800133	1	43	1.5	2	0	1	1	0	140	80	62	529	18	362	19	9	1						5.1	5.35	15.5	47.2	8850	65.7	24.4	275000	7	131	1.02	237	34	158	223	5.3	144	3.5				0	1	1
119	0.440182	3.2099	0.232877	1	44		0	0	1	0	0	140	80	70	126	20	329	23	18	1							4.47	13.6	39.6	8080	59.3	30.2	307000	15	118	0.98	240	42	178	98	4.1	142	3.7		33.3		0	1	1
121	2.41812	3.10638	0.768945	1	29		0	0	1	0	0	115	70	70	386	35	815	52	31		1						4.71	14.4	43.4	12210	65.1	19.9	184000	10	111	0.93	151	32	96	117	4.9	141	4				1	0	1
124	-0.536683	1.6949	-1.92333	0	58	4	2	0	1	0	0	125	75	78	255	31	715	38	16		1						7.24	18.4	57.9	7430	49.4	41.4	625000	5	98	0.85	101	28	54	97	3.9	141	4.3	1.17	30.2		0	1	1
127	1.04746	3.4926	0.375475	1	70	4	2	0	0	0	0	100	70	79	6725	631	2116	424	88	1					1		3.98	13.1	38.6	11690	79.2	13.6	207000	4	117	0.96						139	4	1.32	48		1	0	1
131	1.9692	4.25807	-0.446364	0	69	4	2	0	0	1	2	160	100	100	105	65	453	23	23		1						4.16	13.6	41.7	14950	85.3	11	375000	25	130	0.89	199		134	99		140	4	1.14	50.5		0	1	1
136	3.91153	3.95318	0.083071	1	69	5	2	0	1	0	0	120	85	95	1034	177	826	76	26	1						147	4.78	14.2	43.3	9980	87.1	10.9	203000	23	114	1.32	196		140	65		146	4.2	1.7	58.9		0	1	1
137	3.15607	3.37791	0.559215	1	58	6	1	0	1	1	0	105	55	55	1667	156	1299	228	49	1						19.9	4.55	14	43.8	10200	76.2	17.5	196000	6	115	0.9						139	4	1.52	25.7		0	1	1
138	0.831606	4.68311	0.067552	1	83	11	2	0	0	0	0	125	70	95	242	31	392	111	111		1					2000	3.87	12.3	37.2	6510	63.2	25	153000	90	108	1.51						138	3.8	1.22			1	0	1
139	0.620215	4.60192	1.92278	1	56	8	3	0	1	0	0	175	120	90	404	53	677	121	97		1					1036	4.04	13.7	40.3	9230	62.9	30.2	270000	12	100	1.13	263		181	201		143	3.8	1.06	48.5		1	0	1
143	1.65162	4.4216	0.398359	1	54		3	0	1	0	0	160	100	90	125		464	27	30		1					739	4.67	14.2	43.9	8700	67	29	352000	20	101	0.79	166		113	158		138	4.1				0	1	1
148	2.83071	4.83018	3.27983	0	51		0	0	0	0	0				665	117	526	57	25				1				3.99	12.8	38.4	7530	79.8	17	210000	13	142	1.09	216		134	69		143	4.2		25.4		0	1	1
149	1.19273	4.03106	1.53662	0	58	8	0	0	1	1	0	140	70	75	1139	128	682	86	18	1						21617	4.82	14.6	44.7	11220	78.3	18.2	253000	39	155	0.78	169		115	136		146	4.4		31		0	1	1
150	4.13973	3.23841	2.30074	1	51	8	0	1	1	0	0	130	80	85	305	38	857	42	28		1						5.34	16.5	49.1	7350	86	12.9	269000	9	548	1.49	161		92	120		135	5.5				1	0	1
151	1.08577	4.81159	2.82671	1	46	10	3	0	1	0	0	180	100	60	342	59	570	55	54	1						2152	5.13	16.6	48.8	11560	50.2	44.9	329000	12	105	1.02	124		74	158		143	4.4	1.01	34.1		0	1	1
153	6.19963	5.1345	1.23568	0	76	6	2	1	0	0	1	170	80	100	134	33	539	36	23	1						315	4.01	11.5	36	7800	36.3	9.4	261000	25	168	1.92	168		86	78		143	4.8	1.1	21.9		0	1	1
156	3.61066	3.32148	2.69172	1	56	7	0	1	0	0	1	115	75	70	745	67	1260	89	36	1							3.89	11.4	34.6	14680			118000	97	279	3.19	97		58	208		133	5.6	1.25	24.1		0	1	1
157	2.62134	3.53601	1.48344	0	78	4	2	0	0	0	0	185	85	73	96		349	30	16	1						228	5.05	14.1	45.1	14650	87.2	8.9	349000		16	1.42	303		187	110		139	3.4			1
165	2.79155	3.65794	1.56378	0	57	7	3	1	0	0	0	140	100	115	156	28	654	154	117	1						1229	5.04	15.3	46.7	10480	85.5	12.8	202000	57	561	1.43	188		121	300		140	3.5	0.99	34.1		0	1	1
168	0.208976	10.9893	2.54398	1	64		2	0	0	0	0	130	85	91	445	33	595	103	87		1						4.64	15.1	44.5	15800	81.3	8.9	305000	5	178	1.18						143	4.1				1	0	1
170	3.40023	4.14152	0.881888	1	60		2	1	1	1	0	140	75	60	44		506	224	214		1						4.9	16.2	50.2	10710	81.7	12	254000	10	187	1.39	179		124	248		143	4.5	1.05	24.4		0	1	1
172	1.59869	2.0165	0.456659	1	67	3	1	0	1	1	0	160	70	60	60	20	427	22	29	1						14.4	5.07	15.8	48.2	14450	82.9	13.1	311000	10	117	1.15	154		88	93		142	3.9	1.01	18.1		0	1	1
174	2.06664	1.75389	1.31543	1	50	6	3	0	1	1	0	170	100	75	449	90	722	52	29			1					5.55	15.1	46.2	10090	82.1	13.4	170000	4	124	0.73	175		98	378		137	5	0.94	21		1	0	1
175	-1.20545	4.79411	1.38535	0	42	2	0	0	1	0	0	95	65	62	70	12	349	17	17		1					4.2	3.31	11.6	34.4	11850	59.2	35.1	328000	15	175	1.04						145	4.5	1.04	21.5		0	1	1
178	1.72538	5.58653	4.02952	1	60		3	0	0	1	0	125	65	68	1259	144	717	115	41	1							4.77	15.1	45.1	14140	81.4	13.9	227000	5	116	1.15	174		121	89		141	4.1	1.04	34.7		0	1	1
179	2.8743	3.72132	2.19379	0	76	4	2	1	0	0	0	170	70	95	42	12	220	14	23		1					51.3	4.54	14.4	35.3	12140	80.1	15.4	216000	15	246	1.55	198		144	97		136	4	0.81	20.3	1
181	5.96961	1.73212	-0.654717	0	65	6	3	0	0	1	0	180	120	115	500	61	663	70	39	1							4.87	14	44.7	11700	87.2	10.3	232000	8	146	1.16	124		74	94		146	4.5		37		1	0	1
183	4.83403	7.37105	3.51915	0	63		3	1							289	76	592	46	26	1							2.98	9.5	29.2	9940	76.2	17.3	374000	65	158	3.37						145	4.6	2.59	25.2	1
184	2.78906	4.1023	2.27197	1	44	6	1	0	1	0	0	160	90	76	825	79	511	79	45		1						4.57	15.7	45.4	9050	70.3	23	224000	17	97	1.32	127		79	156		142	4.8		34.3		1	0	1
185	3.43018	5.49499	3.15834	0	66	4	2	1	1	1	0	160	100	100	448	55	590	51	25		1					3318	4.82	13.4	40.9	9230	13.8	13.8	243000	9	194	0.97	148		97	192		142	4.2		24.1		0	1	1
186	1.26553	3.52466	1.43387	1	62	5	3	0	1	0	0	165	95	82	730	67	364	53	31			1					4.64	14.3	42.3	6690	84.3	11.5	208000	10	142	1.26	176		105	151		143	3.9	0.91	31.1		0	1	1
188	1.41743	5.74611	3.94119	1	38	9	3	1	1	1	0	160	90	60	393	65	424	57	45		1					2411	5.07	14.9	45.5	14920	64.3	30.3	296000	10	105	1.06	134		70	110		142	3.9	1	21.6		0	1	1
190	3.69925	5.59878	4.83544	1	72	8	3	0	0	0	0	120	50	62	1006	168	640	119	34	1							3.96	12.7	37.2	7640	74.4	19.1	211000	8	104	0.83	160		103	102		136	3.4	1.07	31.8		0	1	1
191	2.44954	4.76747	4.10354	1	44		1	0	1	1	0	155	85	60	176	22	339	23	21		1					247	4.8	14.9	44.8	15390	91.6	5.8	263000	5	121	1.23	142		82	98		142	4.2	0.95	21.6		0	1	1
195	2.60373	3.45469	1.92517	1	64	5	3	0	0	1	0	135	85	60	91	21	382	31	66		1					183	4.53	14.2	42.2	9180	85.6	8.9	147000	5	183	1.18	157		81	498		143	4		23.1		0	1	1
196	3.42819	4.67934	3.8436	1	63		2	0	1	0	0	140	70	80	442	58	345	36	36	1						3452	4.21	12.8	39.1	12330	83.6	12.1	294000	10	172	0.98	177		113	78		144	5.1		23		0	1	1
197	1.82913	4.34272	3.40063	1	52	8	2	0	0	0	0	140	85	75	1064	111	680	73	44	1						6123	4.45	135	40.4	9200	70.3	24.9	337000	9	107	1.32	181		102	124		139	4.4	1.13	22.9		0	1	1
201	6.03475	2.9069	3.33356	1	74	10	2	1	0	1	0	130	80	80	526	73	1962	270	202		1						4.24	13.4	40.9	13360	81.5	7.1	155000	45	138	1.84						142	4.4	1.68	28.7		1	0	1
																																															98
[truncated: 6 more columns]
