# Supplementary material for: Clinical Variables Influence the Ability of miR-101, miR-150, and miR-21 to Predict Ventricular Remodeling after ST-Elevation Myocardial Infarction
Source: Biomedicines. 2023 Oct 10;11(10):2738. doi: 10.3390/biomedicines11102738 (PMC10604279; doi:10.3390/biomedicines11102738)
Supplement: Supplementary file 1 [file biomedicines-11-02738-s001.zip › Supplementary Table S2.xlsx]

## Sheet: Sheet1
LVR
Sample no	miR-150	miR-101	miR-21	EDVi (mL)	EDVf (mL)	Percentage change EDV	Absolute change EDV	EFi (%)	EFf (%)	Percentage change EF	Absolute change EF	Clopidogrel	Ticagrelor	Aspirin	Statin	ACEi/ARB	Betablocker	Aldosterone receptor anatgonist	Nitrate	Thrombolytic
2	-0.453279	0.574879	-1.49773	102	130	27.451	28	45	40	-11.1111	-5	1	0	1	1	1	1	1	1	0
4	0.846019	3.34675	1.28142	114	130	14.0351	16	43	30	-30.2326	-13	1	0	1	1	1	1	1	1	1
42	1.70472	3.38484	0.215965	85	116	36.4706	31	45	40	-11.1111	-5	1	0	1	1	1	1	1	0	0
48	0.219512	2.71314	-0.210663	112	143	27.6786	31	45	37.5	-16.6667	-7.5	0	1	1	1	0	0	1	0	0
60	-2.06252	0.571869	-2.76048	116	135	16.3793	19	46	45	-2.17391	-1	0	1	1	1	1	1	1	0	0
65	0.924388	2.17141	-0.977194	150	170	13.3333	20	47.5	42.5	-10.5263	-5	1	0	1	1	0	1	1	1	1
87	1.53942	2.5656	0.887977	90	130	44.4444	40	47.5	40	-15.7895	-7.5	1	0	1	1	0	1	0	0	0
96	3.53062	1.28743	-1.07235	90	120	33.3333	30	40	35	-12.5	-5	1	0	1	1	1	0	1	1	0
117	0.39585	2.23935	-0.652695	150	200	33.3333	50	32.5	30	-7.69231	-2.5	0	1	1	1	1	1	1	0	0
127	1.04746	3.4926	0.375475	140	170	21.4286	30	47.5	40	-15.7895	-7.5	1	0	1	1	0	1	1	0	0
143	1.65162	4.4216	0.398359	80	101	26.25	21	55	50	-9.09091	-5	0	1	1	1	1	1	0	0	0
170	3.40023	4.14152	0.881888	145	160	10.3448	15	50	30	-40	-20	0	1	1	1	1	0	1	0	0
175	-1.20545	4.79411	1.38535	70	90	28.5714	20	27.5	38	38.1818	10.5	0	1	1	1	0	1	1	0	0
178	1.72538	5.58653	4.02952	100	140	40	40	45	45	0	0	0	1	1	1	1	1	0	0	0
non-LVR
Sample no	miR-150	miR-101	miR-21	EDVi (mL)	EDVf (mL)	Percentage change EDV	Absolute change EDV	EFi (%)	EFf (%)	Percentage change EF	Absolute change EF	Clopidogrel	Ticagrelor	Aspirin	Statin	ACEi/ARB	Betablocker	Aldosterone receptor anatgonist	Nitrate	Thrombolytic
1	0.761559	4.31887	1.1966	124	134	8.06452	10	40	42.5	6.25	2.5	0	1	1	1	0	1	1	1	0
7	0.0542645	2.99612	-1.11174	122	110	-9.83607	-12	42.5	57.5	35.2941	15	0	1	1	1	1	1	1	0	1
15	0.473165	3.36772	0.863648	100	75	-25	-25	45	50	11.1111	5	1	0	1	1	1	1	1	0	1
16	2.41572	4.01161	1.84413	126	130	3.1746	4	42.5	37.5	-11.7647	-5	1	0	1	1	1	1	1	0	0
25	0.0384195	4.9887	2.31604	129	95	-26.3566	-34	50	37.5	-25	-12.5	1	0	1	1	1	1	1	1	1
34	-1.22108	3.32092	-1.07661	100	90	-10	-10	43	55	27.907	12	1	0	1	1	1	1	1	0	0
59	-0.895196	1.41735	-1.63061	120	110	-8.33333	-10	40	50	25	10	1	0	1	1	0	1	0	0	0
68	1.99038	3.68951	-1.07019	242	160	-33.8843	-82	37.5	40	6.66667	2.5	0	1	1	1	0	0	1	1	0
70	-1.09455	3.02157	1.10784	100	90	-10	-10	40	57.5	43.75	17.5	0	1	1	1	1	1	1	0	0
71	0.613137	2.47439	-1.03269	80	70	-12.5	-10	40	50	25	10	0	1	1	1	1	1	1	0	0
74	0.238582	1.50855	-1.54754	130	120	-7.69231	-10	32.5	46	41.5385	13.5	1	0	1	1	1	1	1	0	0
77	1.44961	5.96777	0.946911	170	160	-5.88235	-10	37.5	37.5	0	0	0	1	1	1	1	1	1	0	0
82	2.17422	5.31819	1.67209	110	120	9.09091	10	45	45	0	0	1	0	1	1	1	1	0	0	0
84	2.83038	4.66094	2.07969	152	120	-21.0526	-32	43	45	4.65116	2	0	1	1	1	1	1	1	1	0
98	2.90807	3.42856	2.17488	100	160	60	60	50	48.5	-3	-1.5	0	1	1	1	1	0	1	0	0
103	0.573913	-0.0514265	-2.33374	130	100	-23.0769	-30	37.5	50	33.3333	12.5	1	0	1	1	1	1	1	0	0
111	0.538999	2.78446	0.268529	110	100	-9.09091	-10	46	60	30.4348	14	0	1	1	1	1	1	1	0	0
119	0.440182	3.2099	0.232876	120	100	-16.6667	-20	45	55	22.2222	10	0	1	1	1	1	1	0	0	0
131	1.9692	4.25807	-0.446364	88	90	2.27273	2	50	55	10	5	0	1	1	1	1	1	1	0	0
136	3.91153	3.95318	0.083071	110	120	9.09091	10	50	52.5	5	2.5	0	1	1	1	0	1	1	0	1
138	0.831605	4.68311	0.067552	110	110	0	0	40	45	12.5	5	1	0	1	1	1	1	1	0	0
139	0.620215	4.60192	1.92278	120	120	0	0	37.5	42.5	13.3333	5	1	0	1	1	1	1	1	0	1
149	1.19273	4.03106	1.53662	106	114	7.54717	8	45	50	11.1111	5	0	1	1	1	1	1	1	0	1
165	2.79155	3.65794	1.56378	117	120	2.5641	3	40	37.5	-6.25	-2.5	0	1	1	1	1	1	1	0	0
185	3.43018	5.49499	3.15834	120	80	-33.3333	-40	42.5	55	29.4118	12.5	0	1	1	1	1	0	1	0	0
186	1.26553	3.52466	1.43387	100	90	-10	-10	50	50	0	0	0	1	1	1	1	1	1	0	0
188	1.41743	5.74611	3.94119	140	120	-14.2857	-20	45	50	11.1111	5	0	1	1	1	1	1	1	0	0
191	2.44953	4.76747	4.10354	164	120	-26.8293	-44	40	50	25	10	0	1	1	1	0	1	1	0	0
197	1.82913	4.34272	3.40063	110	100	-9.09091	-10	50	45	-10	-5	0	1	1	1	1	1	0	0	1
